# Supplementary material for: Altered sphingolipid pathway in SARS-CoV-2 infected human lung tissue
Source: Front Immunol. 2023 Oct 4;14:1216278. doi: 10.3389/fimmu.2023.1216278 (PMC10585362; doi:10.3389/fimmu.2023.1216278)
Supplement: Supplementary file 1 [file DataSheet_1.zip]

Archive with 5 entries (5 files):
- Supplementary Material/Supplementary Figure 1.pdf
- Supplementary Material/Supplementary Figure 2.pdf
- Supplementary Material/Supplementary Figure 3.pdf
- Supplementary Material/Supplementary Figure 4.jpeg
- Supplementary Material/Supplementary Table 1.PDF
